# Supplementary material for: Assessing the performance of 28 pathogenicity prediction methods on rare single nucleotide variants in coding regions
Source: BMC Genomics. 2025 Jul 7;26:641. doi: 10.1186/s12864-025-11787-4 (PMC12235850; doi:10.1186/s12864-025-11787-4)
Supplement: Supplementary file 1 — Supplementary Material 1. [file 12864_2025_11787_MOESM1_ESM.xlsx]

## Sheet: Table S1
Table S1 Summary of 28 pathogenic prediction methods included in this study
Year	Method	Algorithms	Feature	Train Dataset
				Pathogenic	Benign	Filter
2001	SIFT	PSSM	Sequence homology	E. coli LacI gene	E. coli LacI gene
2009	MutPred	RF	Conservation, Prediction score, Functiona site, Protein structure, Pfam	HGMD	SwissProt
2010	Polyphen2_HDIV	NB	Sequence homology, Function site, Structure, AA properties, Pfam	UniProt (HumDiv)
2010	Polyphen2_HVAR	NB	Sequence homology, Function site, Structure, AA properties, Pfam	UniProt (HumVar)
2011	MutationAssessor	CEF	Sequence homology	COSMIC
2012	PROVEAN	Delta alignment score	Sequence homology	UniProt (humsavar)
2013	FATHMM	HMM	Sequence homology	HGMD	UniProt
2013	VEST4	RF	Conservation, Function site, Structure, AA property, Epigenomic	HGMD	ESP	TN: ESP≥1%
2014	CADD	SVM	Conservation, Prediction Score, AF, Function, AA properties, Domain, Epigenomic	simulated variant	simulated variant
2015	DANN	DNN	Conservation, Prediction Score, AF, Function, AA properties, Domain, Epigenomic	simulated variant	simulated variant
2015	FATHMM-MKL	MKL	Conservation, Function, Epigenomic	HGMD	1000GP	TN: 1000GP≥1%
2015	GenoCanyon	Statistical Model	Conservation, Function, Epigenimic	UCSC / ENCODE
2015	MetaLR	LR	Conservation, Prediction Score, AF	UniProt	UniProt
2015	MetaSVM	SVM	Conservation, Prediction Score, AF	UniProt	UniProt
2016	Eigen	Hierarchical model	Conservation, Prediction Score, AF, Function, Epigenomic	dbNSFP
2016	M-CAP	GBT	Conservation, Prediction Score, Substitution Matrics, Gene Tolerance	HGMD	ExAC	TP, TN: ExAC, 1000GP<1%
2016	REVEL	RF	Conservation, Prediction Score	HGMD	ESP, ARIC, 1000GP	TN: 0.1%<ESP, ARIC, 1000GP<1%
2016	SIFT4G	PSSM	Sequence homology	E. coli LacI gene	E. coli LacI gene
2017	DEOGEN2	RF	Conservation, Prediction Score, Structure, PPI, Pfam, Pathway, Gene Tolerance	UniProt (Humsavar)	UniProt (Humsavar)
2018	ClinPred	RF	Conservation, Prediction Score, AF	ClinVar	ClinVar
2018	FATHMM-XF	MKL	Conservation, TFBS, CpG, Epigenomic, Variant Consequence	HGMD	1000GP	TN: 1000GP≤1%
2018	PrimateAI	ResNet	Sequence homology, Structure	protein sequence	ExAC, gnomAD, GAGP, dbSNP	TN: ExAC, gnomAD>0.1%
2020	LIST-S2	Bayes Rule	Sequence homology	SwissProt, ClinVar	ExAC	TP: 0.015%≤ExAC≤0.03%, TN: ExAC≥0.5%
2021	MVP	ResNet	Conservation, Prediction score, Protein Structure, PPI, Substitution Matrics, Gene Tolerance	ClinVar, UniProt, HGMD	UniProt, DiscovEHR	TP: gnomAD<0.01%, TN: DiscovEHR<1%
2021	VARITY_ER	XGB	Conservation, Prediction score, Protein Structure, PPI, Substitution Matrics, Pfam	ClinVar	ClinVar	TP, TN: gnomAD<0.0001%
2021	VARITY_R	XGB	Conservation, Prediction score, Protein Structure, PPI, Substitution Matrics, Pfam	ClinVar	ClinVar	TP, TN: gnomAD<0.5%
2022	gMVP	GAT	Sequence homology, Protein structure	ClinVar, UniProt, HGMD	ClinVar, UniProt, DiscovEHR	TP, TN: gnomAD≤0.1%
2022	MetaRNN	RNN	Conservation, Prediction score, AF	ClinVar	ClinVar	TP, TN : gnomAD, ExAC, 1000GP<1%
ESP: Exome Sequencing Project, 1000GP: 1000 Genomes Project, ExAC: Exome Aggregation Consortium, gnomAD: Genome Aggregation Database, GAGP: Great Ape Genome Project, ARIC: Atherosclerosis Risk in Communities study
PSSM: Position-Specific Scoring Matrix, HMM: Hidden Markov Model, CEF: Combinatorial Entropy Formalism
RF: Random Forest, GBT: Gradient Boosting Trees, XGBoost: eXtreme Gradient Boosting
DNN: Deep Neural Networks, ResNet: Residual Network, GAT: Graph Attention Networks, RNN: Recurrent Neural Networks
LR: Logistic Regression, SVM: Support Vector Machine, NB: Naïve Bayes, MKL: Multiple Kernel Learning

## Sheet: Table S2
Table S2 Missing rates (%) and the number of available variants of 28 prediction methods in the benchmark dataset
N(P) and N(B) represent the total number of variants in pathogenic and benign, respectively.
Method	nsSNV (N=8,508)				missense (N=5,510)				start_lost (N=53)				stop_gained (N=2,940)				stop_lost (N=5)
	Missing	Rate (%)	N(P)	N(B)	Missing	Rate (%)	N(P)	N(B)	Missing	Rate (%)	N(P)	N(B)	Missing	Rate (%)	N(P)	N(B)	Missing	Rate (%)	N(P)	N(B)
CADD	0	0	4891	3617	0	0	1899	3611	0	0	52	1	0	0	2935	5	0	0	5	0
ClinPred	2780	32.6751	2128	3600	13	0.235935	1898	3599	1	1.88679	51	1	2761	93.9116	179	0	5	100	0	0
DANN	5	0.058768	4889	3614	2	0.036298	1899	3609	1	1.88679	51	1	2	0.068027	2934	4	0	0	5	0
DEOGEN2	4108	48.284	1495	2905	1157	20.9982	1449	2904	6	11.3208	46	1	2940	100	0	0	5	100	0	0
Eigen	568	6.67607	4610	3330	439	7.96733	1746	3325	8	15.0943	44	1	121	4.11565	2815	4	0	0	5	0
FATHMM	3448	40.5266	1819	3241	493	8.94737	1776	3241	10	18.8679	43	0	2940	100	0	0	5	100	0	0
FATHMM-MKL	5	0.058768	4889	3614	2	0.036298	1899	3609	1	1.88679	51	1	2	0.068027	2934	4	0	0	5	0
FATHMM-XF	639	7.51058	4580	3289	489	8.87477	1737	3284	7	13.2075	45	1	139	4.72789	2797	4	4	80	1	0
GenoCanyon	5	0.058768	4889	3614	2	0.036298	1899	3609	1	1.88679	51	1	2	0.068027	2934	4	0	0	5	0
LIST-S2	4070	47.8373	1590	2848	1116	20.2541	1546	2848	9	16.9811	44	0	2940	100	0	0	5	100	0	0
M-CAP	4321	50.7875	1956	2231	1384	25.118	1896	2230	1	1.88679	51	1	2931	99.6939	9	0	5	100	0	0
MetaLR	2961	34.8025	1885	2419	15	0.272232	1838	2418	1	1.88679	47	1	2940	100	0	0	5	100	0	0
MetaRNN	2945	34.6145	1949	3598	0	0	1898	3597	0	0	51	1	2940	100	0	0	5	100	0	0
MetaSVM	2961	34.8025	1951	3612	15	0.272232	1899	3611	1	1.88679	52	1	2940	100	0	0	5	100	0	0
MutationAssessor	4103	48.2252	1949	3598	1105	20.0544	1898	3597	53	100	51	1	2940	100	0	0	5	100	0	0
MutPred	5953	69.9694	1595	960	3004	54.5191	1547	959	4	7.54717	48	1	2940	100	0	0	5	100	0	0
MVP	4204	49.4123	1527	2878	1254	22.7586	1527	2878	5	9.43396	0	0	2940	100	0	0	5	100	0	0
Polyphen2_HDIV	3851	45.2633	1820	3189	901	16.3521	1776	3188	5	9.43396	44	1	2940	100	0	0	5	100	0	0
Polyphen2_HVAR	3851	45.2633	1652	3005	901	16.3521	1605	3004	5	9.43396	47	1	2940	100	0	0	5	100	0	0
PrimateAI	3046	35.8016	1652	3005	48	0.871143	1605	3004	53	100	47	1	2940	100	0	0	5	100	0	0
PROVEAN	3499	41.126	1888	3574	546	9.90926	1888	3574	8	15.0943	0	0	2940	100	0	0	5	100	0	0
REVEL	3489	41.0085	1784	3235	534	9.69147	1742	3234	10	18.8679	42	1	2940	100	0	0	5	100	0	0
SIFT	3531	41.5021	1800	3177	577	10.4719	1757	3176	9	16.9811	43	1	2940	100	0	0	5	100	0	0
SIFT4G	3380	39.7273	1856	3272	431	7.82214	1808	3271	4	7.54717	48	1	2940	100	0	0	5	100	0	0
VARITY_ER	4135	48.6013	1489	2884	1183	21.4701	1444	2883	7	13.2075	45	1	2940	100	0	0	5	100	0	0
VARITY_R	4135	48.6013	1489	2884	1183	21.4701	1444	2883	7	13.2075	45	1	2940	100	0	0	5	100	0	0
VEST4	369	4.33709	4675	3464	223	4.04719	1829	3458	4	7.54717	48	1	142	4.82993	2793	5	0	0	5	0
gMVP	3249	38.1876	1830	3429	303	5.49909	1779	3428	1	1.88679	51	1	2940	100	0	0	5	100	0	0

## Sheet: Table S3
Table S3 Performance comparison of 28 prediction methods based on rare variants
N(P) and N(B) represent the total number of variants in pathogenic and benign, respectively.
Rare variants were selected based on an AF of less than 1% (0.01) in gnomAD (exome).
The dataset consists of 4,589 missense and start_lost variants, including 1,951 pathogenic and 2,638 benign variants.
Method	Missing	N(P)	N(B)	Threshold	AUC	AUPRC	Sensitivity	Specificity	Precision	NPV	Accuracy	F1-score	MCC	G-mean
CADD	0	1951	2638	0<P	0.8971	0.8526	0.9995	0.0982	0.4505	0.9962	0.4814	0.621	0.2089	0.3133
ClinPred	11	1949	2629	0.5<P	0.9938	0.9924	0.9738	0.9509	0.9364	0.98	0.9607	0.9547	0.9206	0.9623
DANN	3	1950	2636	0.99≤P	0.7925	0.6693	0.8538	0.6256	0.6278	0.8526	0.7226	0.7236	0.4799	0.7308
DEOGEN2	1013	1495	2081	0.5<P	0.9407	0.93	0.8488	0.8928	0.8505	0.8916	0.8744	0.8497	0.7419	0.8706
Eigen	439	1790	2360	0≤P	0.9078	0.882	0.9458	0.639	0.6652	0.9396	0.7713	0.7811	0.5947	0.7774
FATHMM	416	1819	2354	P≤-1.5	0.8443	0.8229	0.7779	0.7175	0.6803	0.807	0.7438	0.7258	0.4913	0.7471
FATHMM-MKL	3	1950	2636	0.5<P	0.8042	0.6948	0.9667	0.3725	0.5326	0.9379	0.6252	0.6868	0.3995	0.6001
FATHMM-XF	481	1782	2326	0.5<P	0.888	0.8603	0.9198	0.6814	0.6887	0.9172	0.7848	0.7876	0.6035	0.7917
GenoCanyon	3	1950	2636	0.999<P	0.7349	0.6517	0.8569	0.4135	0.5194	0.7962	0.602	0.6468	0.2922	0.5953
LIST-S2	957	1590	2042	0.85<P	0.8526	0.8158	0.8774	0.6293	0.6482	0.8682	0.7379	0.7456	0.5115	0.743
M-CAP	411	1947	2231	0.025<P	0.9086	0.8851	0.98	0.4402	0.6044	0.9618	0.6917	0.7476	0.4877	0.6568
MVP	304	1885	2400	0.7<P	0.9473	0.9304	0.9523	0.7438	0.7448	0.952	0.8355	0.8359	0.6964	0.8416
MetaLR	13	1949	2627	0.5<P	0.9214	0.9061	0.8497	0.8226	0.7804	0.8806	0.8341	0.8136	0.6666	0.836
MetaRNN	0	1951	2638	0.5<P	0.9952	0.9938	0.9733	0.9587	0.9457	0.9799	0.9649	0.9593	0.9288	0.966
MetaSVM	13	1949	2627	0<P	0.9293	0.9102	0.8543	0.8691	0.8288	0.8894	0.8628	0.8413	0.7207	0.8616
MutPred	2138	1595	856	0.5<P	0.9508	0.9725	0.9298	0.7956	0.8945	0.8588	0.8829	0.9118	0.7391	0.8601
MutationAssessor	974	1527	2088	1.94≤P	0.9142	0.9011	0.8828	0.7543	0.7243	0.8979	0.8086	0.7957	0.6296	0.816
PROVEAN	439	1820	2330	P≤-2.5	0.9151	0.883	0.8797	0.8167	0.7894	0.8968	0.8443	0.8321	0.6913	0.8476
Polyphen2_HDIV	756	1652	2181	0.452<P	0.8681	0.7978	0.9255	0.5965	0.6347	0.9136	0.7383	0.753	0.535	0.743
Polyphen2_HVAR	756	1652	2181	0.446<P	0.8961	0.8626	0.8923	0.7162	0.7043	0.8977	0.7921	0.7872	0.6052	0.7994
PrimateAI	94	1888	2607	0.803<P	0.8268	0.7494	0.4052	0.9283	0.8036	0.683	0.7086	0.5387	0.4028	0.6133
REVEL	443	1784	2362	0.5<P	0.9707	0.9627	0.917	0.9119	0.8872	0.9357	0.9141	0.9019	0.8259	0.9145
SIFT	470	1800	2319	P≤0.05	0.8686	0.8002	0.92	0.6218	0.6538	0.9092	0.7521	0.7644	0.5523	0.7564
SIFT4G	366	1856	2367	P<0.05	0.885	0.8343	0.8664	0.7431	0.7256	0.8764	0.7973	0.7898	0.6058	0.8024
VARITY_ER	1042	1489	2058	0.5<P	0.9509	0.9381	0.8375	0.9208	0.8844	0.8868	0.8858	0.8603	0.7647	0.8781
VARITY_R	1042	1489	2058	0.5<P	0.9601	0.9483	0.8825	0.9072	0.8731	0.9143	0.8968	0.8778	0.7885	0.8947
VEST4	204	1877	2508	0.5<P	0.9627	0.948	0.9622	0.7879	0.7725	0.9653	0.8625	0.8569	0.7439	0.8707
gMVP	244	1830	2515	0.5<P	0.9706	0.9624	0.9781	0.7213	0.7186	0.9784	0.8295	0.8285	0.6982	0.8399
AUC: area under the receiver operating characteristics curve. AUPRC: area under the precision-recall curve.
NPV: negative predictive value. F1-score: harmonic mean of precision and sensitivity. MCC: matthews correlation coefficient. G-mean: geometric mean.

## Sheet: Table S4
Table S4 Performance comparison of 28 prediction methods based on all missense and start_lost variants
N(P) and N(B) represent the total number of variants in pathogenic and benign, respectively.
The dataset consists of 5,563 missense and start_lost variants, including 1,951 pathogenic and 3,612 benign variants.
Method	Missing	N(Pathogenic)	N(Benign)	Threshold	AUC	AUPRC	Sensitivity	Specificity	Precision	NPV	Accuracy	F1-score	MCC	G-mean
CADD	0	1951	3612	0<P	0.9144	0.8397	0.9995	0.121	0.3805	0.9977	0.4291	0.5512	0.2135	0.3477
ClinPred	14	1949	3600	0.5<P	0.9954	0.9924	0.9738	0.9642	0.9364	0.9855	0.9676	0.9547	0.9299	0.969
DANN	3	1950	3610	0.99≤P	0.8194	0.6342	0.8538	0.6729	0.585	0.895	0.7363	0.6943	0.5028	0.758
DEOGEN2	1163	1495	2905	0.5<P	0.9521	0.9259	0.8488	0.9191	0.8438	0.922	0.8952	0.8463	0.7668	0.8833
Eigen	447	1790	3326	0≤P	0.9234	0.8682	0.9458	0.6963	0.6263	0.9598	0.7836	0.7536	0.6135	0.8115
FATHMM	503	1819	3241	P≤-1.5	0.8644	0.8045	0.7779	0.7578	0.6432	0.8587	0.765	0.7042	0.5185	0.7678
FATHMM-MKL	3	1950	3610	0.5<P	0.8345	0.6681	0.9667	0.4548	0.4892	0.9619	0.6344	0.6497	0.4361	0.6631
FATHMM-XF	496	1782	3285	0.5<P	0.9062	0.8462	0.9198	0.7358	0.6538	0.9441	0.8005	0.7643	0.6261	0.8226
GenoCanyon	3	1950	3610	0.999<P	0.7531	0.6109	0.8569	0.4388	0.452	0.8502	0.5854	0.5918	0.2989	0.6132
LIST-S2	1125	1590	2848	0.85<P	0.8802	0.8006	0.8774	0.7022	0.6219	0.9112	0.765	0.7279	0.5559	0.7849
M-CAP	1385	1947	2231	0.025<P	0.9086	0.8851	0.98	0.4402	0.6044	0.9618	0.6917	0.7476	0.4877	0.6568
MVP	1259	1885	2419	0.7<P	0.9476	0.9303	0.9523	0.7453	0.7445	0.9525	0.836	0.8357	0.6973	0.8425
MetaLR	16	1949	3598	0.5<P	0.9412	0.9049	0.8497	0.868	0.7771	0.9142	0.8615	0.8118	0.7044	0.8588
MetaRNN	0	1951	3612	0.5<P	0.9965	0.9938	0.9733	0.9698	0.9457	0.9854	0.9711	0.9593	0.9371	0.9716
MetaSVM	16	1949	3598	0<P	0.9429	0.9075	0.8543	0.9024	0.8259	0.9196	0.8855	0.8398	0.7511	0.878
MutPred	3008	1595	960	0.5<P	0.9539	0.9715	0.9298	0.8104	0.8907	0.8742	0.8849	0.9098	0.7524	0.868
MutationAssessor	1158	1527	2878	1.94≤P	0.9211	0.8841	0.8828	0.7707	0.6713	0.9253	0.8095	0.7627	0.6244	0.8248
PROVEAN	554	1820	3189	P≤-2.5	0.9232	0.8623	0.8797	0.8363	0.7541	0.9241	0.8521	0.8121	0.6969	0.8577
Polyphen2_HDIV	906	1652	3005	0.452<P	0.8838	0.7674	0.9255	0.6439	0.5883	0.9402	0.7438	0.7194	0.5486	0.772
Polyphen2_HVAR	906	1652	3005	0.446<P	0.9087	0.8405	0.8923	0.7554	0.6673	0.9273	0.804	0.7635	0.6205	0.821
PrimateAI	101	1888	3574	0.803<P	0.8493	0.7239	0.4052	0.9407	0.783	0.7496	0.7556	0.534	0.4292	0.6174
REVEL	544	1784	3235	0.5<P	0.9763	0.9606	0.917	0.9323	0.8819	0.9532	0.9269	0.8991	0.8422	0.9246
SIFT	586	1800	3177	P≤0.05	0.8892	0.7822	0.92	0.6805	0.62	0.9376	0.7671	0.7408	0.5786	0.7912
SIFT4G	435	1856	3272	P<0.05	0.8955	0.8033	0.8664	0.7723	0.6834	0.9106	0.8064	0.7641	0.6159	0.818
VARITY_ER	1190	1489	2884	0.5<P	0.9581	0.9292	0.8375	0.9348	0.869	0.9176	0.9017	0.8529	0.7794	0.8848
VARITY_R	1190	1489	2884	0.5<P	0.9662	0.9415	0.8825	0.9244	0.8577	0.9384	0.9101	0.8699	0.8015	0.9032
VEST4	227	1877	3459	0.5<P	0.9721	0.9471	0.9622	0.841	0.7666	0.9762	0.8836	0.8533	0.7724	0.8995
gMVP	304	1830	3429	0.5<P	0.9738	0.9569	0.9781	0.748	0.6745	0.9846	0.8281	0.7984	0.6918	0.8554
AUC: area under the receiver operating characteristics curve. AUPRC: area under the precision-recall curve.
NPV: negative predictive value. F1-score: harmonic mean of precision and sensitivity. MCC: matthews correlation coefficient. G-mean: geometric mean.

## Sheet: Table S5
Table S5 Performance comparison of 28 prediction methods across six AF ranges
N(P) and N(B) represent the total number of variants in pathogenic and benign, respectively.
The dataset consists of missense and start_lost variants.
Method	N	Missing	N(P)	N(B)	AF range	AUC	AUPRC	Sensitivity	Specificity	Precision	NPV	Accuracy	F1-score	MCC	G-mean
CADD	584	0		584	AF>=1e-01				0.2106		1	0.2106
	390	0		390	1e-01>AF>=1e-02				0.141		1	0.141
	407	0		407	1e-02>AF>=1e-03				0.0909		1	0.0909
	926	0	16	910	1e-03>AF>=1e-04	0.8564	0.1116	1	0.0945	0.019	1	0.1102	0.0374	0.0424	0.3074
	1290	0	216	1074	1e-04>AF>=1e-05	0.8715	0.5743	1	0.0875	0.1806	1	0.2403	0.3059	0.1257	0.2958
	755	0	575	180	1e-05>AF>=1e-06	0.9253	0.9735	0.9983	0.1	0.7799	0.9474	0.7841	0.8757	0.2673	0.316
ClinPred	584	3		581	AF>=1e-01				1		1	1
	390	0		390	1e-01>AF>=1e-02				1		1	1
	407	1		406	1e-02>AF>=1e-03				1		1	1
	926	6	16	904	1e-03>AF>=1e-04	0.9864	0.7724	0.75	0.9867	0.5	0.9955	0.9826	0.6	0.6042	0.8603
	1290	3	215	1072	1e-04>AF>=1e-05	0.9668	0.8939	0.893	0.9235	0.7007	0.9773	0.9184	0.7853	0.7441	0.9081
	755	1	574	180	1e-05>AF>=1e-06	0.9861	0.9956	0.9808	0.8222	0.9462	0.9308	0.943	0.9632	0.8392	0.898
DANN	584	0		584	AF>=1e-01				0.8527		1	0.8527
	390	0		390	1e-01>AF>=1e-02				0.7231		1	0.7231
	407	0		407	1e-02>AF>=1e-03				0.5921		1	0.5921
	926	1	16	909	1e-03>AF>=1e-04	0.7718	0.0566	0.875	0.6205	0.039	0.9965	0.6249	0.0747	0.1326	0.7368
	1290	1	216	1073	1e-04>AF>=1e-05	0.8212	0.4269	0.875	0.6216	0.3176	0.9611	0.6641	0.4661	0.3721	0.7375
	755	1	574	180	1e-05>AF>=1e-06	0.8677	0.944	0.8711	0.6889	0.8993	0.6263	0.8276	0.885	0.5425	0.7746
DEOGEN2	584	94		490	AF>=1e-01				0.9939		1	0.9939
	390	56		334	1e-01>AF>=1e-02				0.9731		1	0.9731
	407	85		322	1e-02>AF>=1e-03				0.9286		1	0.9286
	926	189	14	723	1e-03>AF>=1e-04	0.8628	0.2322	0.7143	0.8963	0.1176	0.9939	0.8928	0.202	0.2609	0.8001
	1290	260	179	851	1e-04>AF>=1e-05	0.9071	0.748	0.7765	0.8743	0.565	0.949	0.8573	0.6541	0.5784	0.824
	755	131	478	146	1e-05>AF>=1e-06	0.937	0.9799	0.8431	0.911	0.9688	0.6394	0.859	0.9016	0.6772	0.8764
Eigen	584	6		578	AF>=1e-01				0.8875		1	0.8875
	390	2		388	1e-01>AF>=1e-02				0.7603		1	0.7603
	407	7		400	1e-02>AF>=1e-03				0.6425		1	0.6425
	926	76	16	834	1e-03>AF>=1e-04	0.8728	0.2044	0.9375	0.6295	0.0463	0.9981	0.6353	0.0882	0.1587	0.7682
	1290	165	213	912	1e-04>AF>=1e-05	0.8795	0.6811	0.9437	0.6239	0.3695	0.9793	0.6844	0.531	0.445	0.7673
	755	43	562	150	1e-05>AF>=1e-06	0.926	0.977	0.952	0.6867	0.9192	0.7923	0.8961	0.9353	0.6741	0.8085
FATHMM	584	47		537	AF>=1e-01				0.8641		1	0.8641
	390	40		350	1e-01>AF>=1e-02				0.8657		1	0.8657
	407	52		355	1e-02>AF>=1e-03				0.8338		1	0.8338
	926	100	14	812	1e-03>AF>=1e-04	0.7415	0.0908	0.6429	0.7488	0.0423	0.9918	0.747	0.0793	0.1156	0.6938
	1290	142	192	956	1e-04>AF>=1e-05	0.7901	0.4774	0.724	0.6611	0.3002	0.9226	0.6716	0.4244	0.2929	0.6918
	755	52	537	166	1e-05>AF>=1e-06	0.8068	0.9315	0.7877	0.6145	0.8686	0.4722	0.7468	0.8262	0.3702	0.6957
FATHMM-MKL	584	0		584	AF>=1e-01				0.7586		1	0.7586
	390	0		390	1e-01>AF>=1e-02				0.5564		1	0.5564
	407	0		407	1e-02>AF>=1e-03				0.4201		1	0.4201
	926	1	16	909	1e-03>AF>=1e-04	0.709	0.0368	0.875	0.3806	0.0243	0.9943	0.3892	0.0472	0.0688	0.5771
	1290	1	216	1073	1e-04>AF>=1e-05	0.7403	0.335	0.9537	0.3253	0.2215	0.9721	0.4306	0.3595	0.2324	0.557
	755	1	574	180	1e-05>AF>=1e-06	0.8099	0.9051	0.9669	0.3611	0.8284	0.7738	0.8223	0.8923	0.4444	0.5909
FATHMM-XF	584	8		576	AF>=1e-01				0.9184		1	0.9184
	390	7		383	1e-01>AF>=1e-02				0.7911		1	0.7911
	407	15		392	1e-02>AF>=1e-03				0.6811		1	0.6811
	926	88	16	822	1e-03>AF>=1e-04	0.832	0.1491	0.75	0.6776	0.0433	0.9929	0.679	0.0819	0.1244	0.7129
	1290	176	211	903	1e-04>AF>=1e-05	0.8247	0.5437	0.8673	0.6578	0.372	0.955	0.6975	0.5206	0.4143	0.7553
	755	49	561	145	1e-05>AF>=1e-06	0.9076	0.9728	0.9144	0.7724	0.9396	0.7	0.8853	0.9268	0.6628	0.8404
GenoCanyon	584	0		584	AF>=1e-01				0.5034		1	0.5034
	390	0		390	1e-01>AF>=1e-02				0.5128		1	0.5128
	407	0		407	1e-02>AF>=1e-03				0.4324		1	0.4324
	926	1	16	909	1e-03>AF>=1e-04	0.5996	0.0297	0.625	0.4279	0.0189	0.9848	0.4314	0.0366	0.014	0.5172
	1290	1	216	1073	1e-04>AF>=1e-05	0.6729	0.315	0.787	0.3821	0.2041	0.8991	0.45	0.3241	0.1321	0.5484
	755	1	574	180	1e-05>AF>=1e-06	0.7304	0.8947	0.8275	0.4167	0.819	0.431	0.7294	0.8232	0.2471	0.5872
LIST-S2	584	92		492	AF>=1e-01				0.9411		1	0.9411
	390	76		314	1e-01>AF>=1e-02				0.8025		1	0.8025
	407	71		336	1e-02>AF>=1e-03				0.6548		1	0.6548
	926	208	15	703	1e-03>AF>=1e-04	0.8241	0.2582	0.8	0.6543	0.0471	0.9935	0.6574	0.0889	0.1358	0.7235
	1290	302	170	818	1e-04>AF>=1e-05	0.818	0.5237	0.8471	0.5831	0.2969	0.9483	0.6285	0.4397	0.3248	0.7028
	755	161	454	140	1e-05>AF>=1e-06	0.8612	0.9528	0.8546	0.65	0.8879	0.5796	0.8064	0.8709	0.4857	0.7453
M-CAP	407	214		193	1e-02>AF>=1e-03				0.5181		1	0.5181
	926	161	16	749	1e-03>AF>=1e-04	0.8634	0.1271	1	0.4686	0.0386	1	0.4797	0.0744	0.1346	0.6846
	1290	8	214	1068	1e-04>AF>=1e-05	0.8688	0.5307	0.9813	0.4148	0.2515	0.9911	0.5094	0.4004	0.31	0.638
	755	1	574	180	1e-05>AF>=1e-06	0.8794	0.9546	0.9843	0.3944	0.8383	0.8875	0.8435	0.9054	0.5243	0.6231
MVP	390	371		19	1e-01>AF>=1e-02				0.9474		1	0.9474
	407	92		315	1e-02>AF>=1e-03				0.8032		1	0.8032
	926	45	15	866	1e-03>AF>=1e-04	0.9048	0.1978	0.8667	0.7529	0.0573	0.9969	0.7548	0.1074	0.1833	0.8078
	1290	80	208	1002	1e-04>AF>=1e-05	0.9181	0.7229	0.9135	0.7295	0.4121	0.976	0.7612	0.568	0.4996	0.8163
	755	29	553	173	1e-05>AF>=1e-06	0.929	0.9703	0.9656	0.6936	0.9097	0.8633	0.9008	0.9368	0.7139	0.8184
MetaLR	584	3		581	AF>=1e-01				1		1	1
	390	0		390	1e-01>AF>=1e-02				0.9769		1	0.9769
	407	1		406	1e-02>AF>=1e-03				0.9212		1	0.9212
	926	7	16	903	1e-03>AF>=1e-04	0.8846	0.1948	0.75	0.8317	0.0732	0.9947	0.8303	0.1333	0.1987	0.7898
	1290	4	215	1071	1e-04>AF>=1e-05	0.8872	0.6679	0.814	0.7806	0.4268	0.9543	0.7862	0.56	0.476	0.7971
	755	1	574	180	1e-05>AF>=1e-06	0.9062	0.9671	0.8763	0.7667	0.9229	0.6603	0.8501	0.899	0.6124	0.8197
MetaRNN	584	0		584	AF>=1e-01				1		1	1
	390	0		390	1e-01>AF>=1e-02				1		1	1
	407	0		407	1e-02>AF>=1e-03				1		1	1
	926	0	16	910	1e-03>AF>=1e-04	0.9898	0.7739	0.75	0.978	0.375	0.9955	0.9741	0.5	0.5194	0.8565
	1290	0	216	1074	1e-04>AF>=1e-05	0.9813	0.9419	0.9444	0.9348	0.7445	0.9882	0.9364	0.8327	0.8027	0.9396
	755	0	575	180	1e-05>AF>=1e-06	0.9919	0.9975	0.9843	0.9056	0.9708	0.9477	0.9656	0.9775	0.9041	0.9441
MetaSVM	584	3		581	AF>=1e-01				1		1	1
	390	0		390	1e-01>AF>=1e-02				0.9821		1	0.9821
	407	1		406	1e-02>AF>=1e-03				0.931		1	0.931
	926	7	16	903	1e-03>AF>=1e-04	0.916	0.1671	0.8125	0.8749	0.1032	0.9962	0.8738	0.1831	0.2614	0.8431
	1290	4	215	1071	1e-04>AF>=1e-05	0.9121	0.6783	0.814	0.8375	0.5014	0.9573	0.8336	0.6206	0.5467	0.8257
	755	1	574	180	1e-05>AF>=1e-06	0.9208	0.9716	0.885	0.85	0.9495	0.6986	0.8767	0.9161	0.6902	0.8673
MutPred	584	513		71	AF>=1e-01				0.9437		1	0.9437
	390	357		33	1e-01>AF>=1e-02				0.9091		1	0.9091
	407	369		38	1e-02>AF>=1e-03				0.7368		1	0.7368
	926	704	4	218	1e-03>AF>=1e-04	0.8515	0.1908	0.75	0.7477	0.0517	0.9939	0.7477	0.0968	0.1507	0.7489
	1290	715	125	450	1e-04>AF>=1e-05	0.9652	0.9148	0.944	0.8156	0.5871	0.9813	0.8435	0.7239	0.657	0.8774
	755	171	463	121	1e-05>AF>=1e-06	0.9728	0.9926	0.9568	0.8512	0.961	0.8374	0.9349	0.9589	0.8032	0.9025
MutationAssessor	584	108		476	AF>=1e-01				0.8655		1	0.8655
	390	76		314	1e-01>AF>=1e-02				0.7357		1	0.7357
	407	95		312	1e-02>AF>=1e-03				0.6987		1	0.6987
	926	193	13	720	1e-03>AF>=1e-04	0.9316	0.4227	0.9231	0.7069	0.0538	0.998	0.7108	0.1017	0.1807	0.8078
	1290	241	180	869	1e-04>AF>=1e-05	0.9261	0.7871	0.8778	0.794	0.4688	0.9691	0.8084	0.6112	0.5424	0.8348
	755	133	472	150	1e-05>AF>=1e-06	0.9459	0.9831	0.8877	0.8533	0.9501	0.7072	0.8794	0.9179	0.6979	0.8704
PROVEAN	584	68		516	AF>=1e-01				0.9109		1	0.9109
	390	47		343	1e-01>AF>=1e-02				0.8571		1	0.8571
	407	62		345	1e-02>AF>=1e-03				0.7797		1	0.7797
	926	110	14	802	1e-03>AF>=1e-04	0.8876	0.171	0.8571	0.8055	0.0714	0.9969	0.8064	0.1319	0.2128	0.8309
	1290	145	191	954	1e-04>AF>=1e-05	0.9022	0.6377	0.8325	0.8197	0.4804	0.9607	0.8218	0.6092	0.5363	0.8261
	755	53	538	164	1e-05>AF>=1e-06	0.956	0.9865	0.8959	0.9207	0.9737	0.7295	0.9017	0.9332	0.7578	0.9082
Polyphen2_HDIV	584	95		489	AF>=1e-01				0.8139		1	0.8139
	390	55		335	1e-01>AF>=1e-02				0.7045		1	0.7045
	407	71		336	1e-02>AF>=1e-03				0.5595		1	0.5595
	926	168	15	743	1e-03>AF>=1e-04	0.8382	0.0996	0.9333	0.5855	0.0435	0.9977	0.5923	0.0831	0.1462	0.7392
	1290	182	186	922	1e-04>AF>=1e-05	0.8679	0.5326	0.9194	0.5998	0.3167	0.9736	0.6534	0.4711	0.3882	0.7426
	755	103	498	154	1e-05>AF>=1e-06	0.911	0.9608	0.9357	0.6948	0.9084	0.7698	0.8788	0.9219	0.6539	0.8063
Polyphen2_HVAR	584	95		489	AF>=1e-01				0.8957		1	0.8957
	390	55		335	1e-01>AF>=1e-02				0.806		1	0.806
	407	71		336	1e-02>AF>=1e-03				0.6696		1	0.6696
	926	168	15	743	1e-03>AF>=1e-04	0.8634	0.197	0.8	0.7026	0.0515	0.9943	0.7045	0.0968	0.1517	0.7497
	1290	182	186	922	1e-04>AF>=1e-05	0.8908	0.6604	0.871	0.7278	0.3923	0.9655	0.7518	0.5409	0.4628	0.7962
	755	103	498	154	1e-05>AF>=1e-06	0.9228	0.9721	0.9076	0.8052	0.9378	0.7294	0.8834	0.9224	0.6896	0.8549
PrimateAI	584	4		580	AF>=1e-01				0.9707		1	0.9707
	390	3		387	1e-01>AF>=1e-02				0.9793		1	0.9793
	407	13		394	1e-02>AF>=1e-03				0.934		1	0.934
	926	10	14	902	1e-03>AF>=1e-04	0.7263	0.0443	0.2857	0.9379	0.0667	0.9883	0.9279	0.1081	0.1109	0.5177
	1290	24	201	1065	1e-04>AF>=1e-05	0.6906	0.2597	0.1891	0.9221	0.314	0.8576	0.8057	0.236	0.1381	0.4175
	755	14	561	180	1e-05>AF>=1e-06	0.7575	0.869	0.2228	0.9056	0.8803	0.2721	0.3887	0.3556	0.1399	0.4492
REVEL	584	57		527	AF>=1e-01				0.9943		1	0.9943
	390	44		346	1e-01>AF>=1e-02				0.9769		1	0.9769
	407	51		356	1e-02>AF>=1e-03				0.9354		1	0.9354
	926	99	14	813	1e-03>AF>=1e-04	0.9608	0.302	0.9286	0.9139	0.1566	0.9987	0.9141	0.268	0.3617	0.9212
	1290	137	190	963	1e-04>AF>=1e-05	0.9556	0.8485	0.8895	0.9055	0.65	0.9765	0.9029	0.7511	0.7057	0.8975
	755	71	519	165	1e-05>AF>=1e-06	0.9701	0.9903	0.9383	0.8727	0.9587	0.8182	0.9225	0.9484	0.7938	0.9049
SIFT	584	69		515	AF>=1e-01				0.8874		1	0.8874
	390	47		343	1e-01>AF>=1e-02				0.7668		1	0.7668
	407	65		342	1e-02>AF>=1e-03				0.6374		1	0.6374
	926	114	14	798	1e-03>AF>=1e-04	0.819	0.0903	0.7857	0.6203	0.035	0.994	0.6232	0.0671	0.1085	0.6981
	1290	148	190	952	1e-04>AF>=1e-05	0.8537	0.5055	0.9053	0.6134	0.3185	0.9701	0.662	0.4712	0.3869	0.7452
	755	54	537	164	1e-05>AF>=1e-06	0.8447	0.9285	0.9069	0.5976	0.8807	0.6622	0.8345	0.8936	0.5233	0.7362
SIFT4G	584	43		541	AF>=1e-01				0.8891		1	0.8891
	390	26		364	1e-01>AF>=1e-02				0.7885		1	0.7885
	407	16		391	1e-02>AF>=1e-03				0.7263		1	0.7263
	926	71	15	840	1e-03>AF>=1e-04	0.8352	0.0919	0.8	0.725	0.0494	0.9951	0.7263	0.093	0.1528	0.7616
	1290	152	208	930	1e-04>AF>=1e-05	0.8787	0.6069	0.851	0.7527	0.4349	0.9576	0.7707	0.5756	0.4867	0.8003
	755	56	549	150	1e-05>AF>=1e-06	0.9103	0.9672	0.8652	0.8067	0.9425	0.6205	0.8526	0.9022	0.615	0.8354
VARITY_ER	584	94		490	AF>=1e-01				0.9796		1	0.9796
	390	54		336	1e-01>AF>=1e-02				0.9554		1	0.9554
	407	95		312	1e-02>AF>=1e-03				0.9231		1	0.9231
	926	195	14	717	1e-03>AF>=1e-04	0.9171	0.4753	0.7857	0.9052	0.1392	0.9954	0.9029	0.2366	0.305	0.8433
	1290	258	179	853	1e-04>AF>=1e-05	0.9209	0.7573	0.7654	0.925	0.6816	0.9495	0.8973	0.7211	0.66	0.8414
	755	143	467	145	1e-05>AF>=1e-06	0.9563	0.9844	0.8223	0.9586	0.9846	0.6261	0.8546	0.8961	0.6906	0.8878
VARITY_R	584	94		490	AF>=1e-01				0.9755		1	0.9755
	390	54		336	1e-01>AF>=1e-02				0.9554		1	0.9554
	407	95		312	1e-02>AF>=1e-03				0.8974		1	0.8974
	926	195	14	717	1e-03>AF>=1e-04	0.9406	0.5874	0.7857	0.8996	0.1325	0.9954	0.8974	0.2268	0.2961	0.8407
	1290	258	179	853	1e-04>AF>=1e-05	0.9289	0.7849	0.7989	0.9086	0.6471	0.9556	0.8895	0.715	0.653	0.852
	755	143	467	145	1e-05>AF>=1e-06	0.9627	0.9853	0.8737	0.9517	0.9831	0.7005	0.8922	0.9252	0.7512	0.9119
VEST4	584	12		572	AF>=1e-01				0.9948		1	0.9948
	390	11		379	1e-01>AF>=1e-02				0.9604		1	0.9604
	407	6		401	1e-02>AF>=1e-03				0.803		1	0.803
	926	42	15	869	1e-03>AF>=1e-04	0.9503	0.44	0.9333	0.7837	0.0693	0.9985	0.7862	0.129	0.2205	0.8552
	1290	82	208	1000	1e-04>AF>=1e-05	0.951	0.8263	0.9279	0.774	0.4606	0.981	0.8005	0.6156	0.5567	0.8475
	755	33	550	172	1e-05>AF>=1e-06	0.9745	0.9919	0.9655	0.7965	0.9382	0.8782	0.9252	0.9516	0.7887	0.8769
gMVP	584	37		547	AF>=1e-01				0.8318		1	0.8318
	390	23		367	1e-01>AF>=1e-02				0.8065		1	0.8065
	407	18		389	1e-02>AF>=1e-03				0.7044		1	0.7044
	926	40	15	871	1e-03>AF>=1e-04	0.9281	0.2339	0.9333	0.7187	0.0541	0.9984	0.7223	0.1022	0.1849	0.819
	1290	67	205	1018	1e-04>AF>=1e-05	0.9443	0.8046	0.9463	0.7161	0.4017	0.9851	0.7547	0.564	0.5062	0.8232
	755	44	538	173	1e-05>AF>=1e-06	0.9703	0.9872	0.9833	0.7572	0.9264	0.9357	0.9283	0.954	0.799	0.8629
AUC: area under the receiver operating characteristics curve. AUPRC: area under the precision-recall curve.
NPV: negative predictive value. F1-score: harmonic mean of precision and sensitivity. MCC: matthews correlation coefficient. G-mean: geometric mean.

## Sheet: Table S6
Table S6 Performance comparison of 7 prediction methods based on stop_gained and stop_lost variants
N(P) and N(B) represent the total number of variants in pathogenic and benign, respectively.
The dataset consists of 2,945 stop_gained and stop_lost variants, including 2,940 pathogenic and 5 benign variants.
Method	Missing	N(P)	N(B)	Threshold	AUC	AUPRC	Sensitivity	Specificity	Precision	NPV	Accuracy	F1-score	MCC	G-mean
CADD	0	2940	5	0<P	0.5197	0.9986	1	0	0.9983	0	0.9983	0.9992	0	0
DANN	2	2939	4	0.99≤P	0.517	0.9989	0.8431	0	0.9984	0	0.842	0.9142	-0.0159	0
Eigen	121	2820	4	0≤P	0.3254	0.998	0.9355	0	0.9985	0	0.9341	0.9659	-0.0099	0
FATHMM-MKL	2	2939	4	0.5<P	0.4915	0.9988	0.8482	0	0.9984	0	0.8471	0.9172	-0.0156	0
FATHMM-XF	143	2798	4	0.5<P	0.662	0.9993	0.0622	1	1	0.0015	0.0635	0.1171	0.0097	0.2494
GenoCanyon	2	2939	4	0.999<P	0.6527	0.9993	0.623	0.75	0.9995	0.0027	0.6232	0.7676	0.0283	0.6836
VEST4	142	2798	5	0.5<P	0.9585	0.9999	0.8592	1	1	0.0125	0.8594	0.9243	0.1038	0.9269
AUC: area under the receiver operating characteristics curve. AUPRC: area under the precision-recall curve.
NPV: negative predictive value. F1-score: harmonic mean of precision and sensitivity. MCC: matthews correlation coefficient. G-mean: geometric mean.
